# Supplementary material for: Hierarchical Ridge Regression for Incorporating Prior Information in Genomic Studies
Source: J Data Sci. Author manuscript; Available in PMC 2023 Jan 1. (PMC9581069; doi:10.6339/21-jds1030)
Supplement: Supplementary material [file NIHMS1831083-supplement-Supplementary_material.zip]

Archive with 371 entries (332 files):
- JDS2107-007/
- JDS2107-007/.DS_Store
- __MACOSX/JDS2107-007/._.DS_Store
- JDS2107-007/supplementary.pdf
- __MACOSX/JDS2107-007/._supplementary.pdf
- JDS2107-007/simulations/
- __MACOSX/JDS2107-007/._simulations
- JDS2107-007/simulations/.Rhistory
- JDS2107-007/simulations/.DS_Store
- __MACOSX/JDS2107-007/simulations/._.DS_Store
- JDS2107-007/simulations/code/
- JDS2107-007/simulations/README.txt
- __MACOSX/JDS2107-007/simulations/._README.txt
- JDS2107-007/simulations/RDA/
- JDS2107-007/simulations/.Rproj.user/
- JDS2107-007/simulations/paper_results/
- JDS2107-007/simulations/JDS2107-007.Rproj
- __MACOSX/JDS2107-007/simulations/._JDS2107-007.Rproj
- JDS2107-007/simulations/code/.DS_Store
- __MACOSX/JDS2107-007/simulations/code/._.DS_Store
- JDS2107-007/simulations/code/~$simulationList.xlsx
- __MACOSX/JDS2107-007/simulations/code/._~$simulationList.xlsx
- JDS2107-007/simulations/code/sourceFiles/
- JDS2107-007/simulations/code/results/
- JDS2107-007/simulations/code/simulations/
- JDS2107-007/simulations/code/installNecessaryPackages.R
- __MACOSX/JDS2107-007/simulations/code/._installNecessaryPackages.R
- JDS2107-007/simulations/code/eval/
- JDS2107-007/simulations/code/simulationList.xlsx
- __MACOSX/JDS2107-007/simulations/code/._simulationList.xlsx
- JDS2107-007/simulations/RDA/.DS_Store
- __MACOSX/JDS2107-007/simulations/RDA/._.DS_Store
- JDS2107-007/simulations/RDA/Methyl/
- JDS2107-007/simulations/RDA/Data/
- JDS2107-007/simulations/RDA/METABRIC/
- JDS2107-007/simulations/.Rproj.user/8C493197/
- JDS2107-007/simulations/.Rproj.user/shared/
- JDS2107-007/simulations/paper_results/linear_supp20.rds
- __MACOSX/JDS2107-007/simulations/paper_results/._linear_supp20.rds
- JDS2107-007/simulations/paper_results/linear_supp21.rds
- __MACOSX/JDS2107-007/simulations/paper_results/._linear_supp21.rds
- JDS2107-007/simulations/paper_results/linear2_supp1.rds
- __MACOSX/JDS2107-007/simulations/paper_results/._linear2_supp1.rds
- JDS2107-007/simulations/paper_results/linear2_supp3.rds
- __MACOSX/JDS2107-007/simulations/paper_results/._linear2_supp3.rds
- JDS2107-007/simulations/paper_results/linear_supp22.rds
- __MACOSX/JDS2107-007/simulations/paper_results/._linear_supp22.rds
- JDS2107-007/simulations/paper_results/linear2_supp2.rds
- __MACOSX/JDS2107-007/simulations/paper_results/._linear2_supp2.rds
- JDS2107-007/simulations/paper_results/linear2_supp6.rds
- __MACOSX/JDS2107-007/simulations/paper_results/._linear2_supp6.rds
- JDS2107-007/simulations/paper_results/.DS_Store
- __MACOSX/JDS2107-007/simulations/paper_results/._.DS_Store
- JDS2107-007/simulations/paper_results/linear2_supp7.rds
- __MACOSX/JDS2107-007/simulations/paper_results/._linear2_supp7.rds
- JDS2107-007/simulations/paper_results/linear_supp8.rds
- __MACOSX/JDS2107-007/simulations/paper_results/._linear_supp8.rds
- JDS2107-007/simulations/paper_results/linear2_supp5.rds
- __MACOSX/JDS2107-007/simulations/paper_results/._linear2_supp5.rds
- JDS2107-007/simulations/paper_results/linear_supp19.rds
- __MACOSX/JDS2107-007/simulations/paper_results/._linear_supp19.rds
- JDS2107-007/simulations/paper_results/linear_supp18.rds
- __MACOSX/JDS2107-007/simulations/paper_results/._linear_supp18.rds
- JDS2107-007/simulations/paper_results/linear2_supp4.rds
- __MACOSX/JDS2107-007/simulations/paper_results/._linear2_supp4.rds
- JDS2107-007/simulations/paper_results/linear_supp9.rds
- __MACOSX/JDS2107-007/simulations/paper_results/._linear_supp9.rds
- JDS2107-007/simulations/paper_results/binary_supp5.rds
- __MACOSX/JDS2107-007/simulations/paper_results/._binary_supp5.rds
- JDS2107-007/simulations/paper_results/binary_supp4.rds
- __MACOSX/JDS2107-007/simulations/paper_results/._binary_supp4.rds
- JDS2107-007/simulations/paper_results/binary_supp6.rds
- __MACOSX/JDS2107-007/simulations/paper_results/._binary_supp6.rds
- JDS2107-007/simulations/paper_results/binary_supp7.rds
- __MACOSX/JDS2107-007/simulations/paper_results/._binary_supp7.rds
- JDS2107-007/simulations/paper_results/binary_supp3.rds
- __MACOSX/JDS2107-007/simulations/paper_results/._binary_supp3.rds
- JDS2107-007/simulations/paper_results/binary_supp2.rds
- __MACOSX/JDS2107-007/simulations/paper_results/._binary_supp2.rds
- JDS2107-007/simulations/paper_results/linear2_supp10.rds
- __MACOSX/JDS2107-007/simulations/paper_results/._linear2_supp10.rds
- JDS2107-007/simulations/paper_results/binary_supp1.rds
- __MACOSX/JDS2107-007/simulations/paper_results/._binary_supp1.rds
- JDS2107-007/simulations/paper_results/binary_supp10.rds
- __MACOSX/JDS2107-007/simulations/paper_results/._binary_supp10.rds
- JDS2107-007/simulations/paper_results/binary_supp11.rds
- __MACOSX/JDS2107-007/simulations/paper_results/._binary_supp11.rds
- JDS2107-007/simulations/paper_results/binary_supp9.rds
- __MACOSX/JDS2107-007/simulations/paper_results/._binary_supp9.rds
- JDS2107-007/simulations/paper_results/binary_supp12.rds
- __MACOSX/JDS2107-007/simulations/paper_results/._binary_supp12.rds
- JDS2107-007/simulations/paper_results/binary_supp8.rds
- __MACOSX/JDS2107-007/simulations/paper_results/._binary_supp8.rds
- JDS2107-007/simulations/paper_results/linear_supp4.rds
- __MACOSX/JDS2107-007/simulations/paper_results/._linear_supp4.rds
- JDS2107-007/simulations/paper_results/linear2_supp9.rds
- __MACOSX/JDS2107-007/simulations/paper_results/._linear2_supp9.rds
- JDS2107-007/simulations/paper_results/linear_supp15.rds
- __MACOSX/JDS2107-007/simulations/paper_results/._linear_supp15.rds
- JDS2107-007/simulations/paper_results/linear_supp14.rds
- __MACOSX/JDS2107-007/simulations/paper_results/._linear_supp14.rds
- JDS2107-007/simulations/paper_results/linear2_supp8.rds
- __MACOSX/JDS2107-007/simulations/paper_results/._linear2_supp8.rds
- JDS2107-007/simulations/paper_results/linear_supp5.rds
- __MACOSX/JDS2107-007/simulations/paper_results/._linear_supp5.rds
- JDS2107-007/simulations/paper_results/linear_supp7.rds
- __MACOSX/JDS2107-007/simulations/paper_results/._linear_supp7.rds
- JDS2107-007/simulations/paper_results/linear_supp16.rds
- __MACOSX/JDS2107-007/simulations/paper_results/._linear_supp16.rds
- JDS2107-007/simulations/paper_results/linear_supp17.rds
- __MACOSX/JDS2107-007/simulations/paper_results/._linear_supp17.rds
- JDS2107-007/simulations/paper_results/linear_supp6.rds
- __MACOSX/JDS2107-007/simulations/paper_results/._linear_supp6.rds
- JDS2107-007/simulations/paper_results/linear_supp2.rds
- __MACOSX/JDS2107-007/simulations/paper_results/._linear_supp2.rds
- JDS2107-007/simulations/paper_results/linear_supp13.rds
- __MACOSX/JDS2107-007/simulations/paper_results/._linear_supp13.rds
- JDS2107-007/simulations/paper_results/linear_supp12.rds
- __MACOSX/JDS2107-007/simulations/paper_results/._linear_supp12.rds
- JDS2107-007/simulations/paper_results/linear_supp3.rds
- __MACOSX/JDS2107-007/simulations/paper_results/._linear_supp3.rds
- JDS2107-007/simulations/paper_results/linear_supp1.rds
- __MACOSX/JDS2107-007/simulations/paper_results/._linear_supp1.rds
- JDS2107-007/simulations/paper_results/linear_supp10.rds
- __MACOSX/JDS2107-007/simulations/paper_results/._linear_supp10.rds
- JDS2107-007/simulations/paper_results/linear_supp11.rds
- __MACOSX/JDS2107-007/simulations/paper_results/._linear_supp11.rds
- JDS2107-007/simulations/code/sourceFiles/.DS_Store
- __MACOSX/JDS2107-007/simulations/code/sourceFiles/._.DS_Store
- JDS2107-007/simulations/code/sourceFiles/createCorrelationStructure.R
- __MACOSX/JDS2107-007/simulations/code/sourceFiles/._createCorrelationStructure.R
- JDS2107-007/simulations/code/sourceFiles/generateLogisticOutcomes.R
- __MACOSX/JDS2107-007/simulations/code/sourceFiles/._generateLogisticOutcomes.R
- JDS2107-007/simulations/code/sourceFiles/generateSimulationDataFixedZ.R
- __MACOSX/JDS2107-007/simulations/code/sourceFiles/._generateSimulationDataFixedZ.R
- JDS2107-007/simulations/code/sourceFiles/generateOutcomes.R
- __MACOSX/JDS2107-007/simulations/code/sourceFiles/._generateOutcomes.R
- JDS2107-007/simulations/code/sourceFiles/generateSimulationData.R
- __MACOSX/JDS2107-007/simulations/code/sourceFiles/._generateSimulationData.R
- JDS2107-007/simulations/code/sourceFiles/generateBinaryData.R
- __MACOSX/JDS2107-007/simulations/code/sourceFiles/._generateBinaryData.R
- JDS2107-007/simulations/code/results/.DS_Store
- __MACOSX/JDS2107-007/simulations/code/results/._.DS_Store
- JDS2107-007/simulations/code/simulations/.DS_Store
- __MACOSX/JDS2107-007/simulations/code/simulations/._.DS_Store
- JDS2107-007/simulations/code/simulations/run-s31.R
- __MACOSX/JDS2107-007/simulations/code/simulations/._run-s31.R
- JDS2107-007/simulations/code/simulations/run-s32.R
- __MACOSX/JDS2107-007/simulations/code/simulations/._run-s32.R
- JDS2107-007/simulations/code/simulations/run-s33.R
- JDS2107-007/simulations/code/eval/eval_s33.R
- JDS2107-007/simulations/code/eval/eval_s32.R
- JDS2107-007/simulations/code/eval/eval_s32-supp.R
- JDS2107-007/simulations/code/eval/eval_s31.R
- JDS2107-007/simulations/RDA/Methyl/.DS_Store
- __MACOSX/JDS2107-007/simulations/RDA/Methyl/._.DS_Store
- JDS2107-007/simulations/RDA/Methyl/eval.R
- __MACOSX/JDS2107-007/simulations/RDA/Methyl/._eval.R
- JDS2107-007/simulations/RDA/Methyl/results/
- __MACOSX/JDS2107-007/simulations/RDA/Methyl/._results
- JDS2107-007/simulations/RDA/Methyl/run.R
- __MACOSX/JDS2107-007/simulations/RDA/Methyl/._run.R
- JDS2107-007/simulations/RDA/Methyl/train_test_folds10.rds
- __MACOSX/JDS2107-007/simulations/RDA/Methyl/._train_test_folds10.rds
- JDS2107-007/simulations/RDA/Data/.DS_Store
- __MACOSX/JDS2107-007/simulations/RDA/Data/._.DS_Store
- JDS2107-007/simulations/RDA/Data/Methyl/
- JDS2107-007/simulations/RDA/Data/README.txt
- __MACOSX/JDS2107-007/simulations/RDA/Data/._README.txt
- JDS2107-007/simulations/RDA/Data/METABRIC/
- JDS2107-007/simulations/RDA/METABRIC/.DS_Store
- __MACOSX/JDS2107-007/simulations/RDA/METABRIC/._.DS_Store
- JDS2107-007/simulations/RDA/METABRIC/eval.R
- __MACOSX/JDS2107-007/simulations/RDA/METABRIC/._eval.R
- JDS2107-007/simulations/RDA/METABRIC/results/
- JDS2107-007/simulations/RDA/METABRIC/run.R
- __MACOSX/JDS2107-007/simulations/RDA/METABRIC/._run.R
- JDS2107-007/simulations/.Rproj.user/8C493197/pcs/
- JDS2107-007/simulations/.Rproj.user/8C493197/bibliography-index/
- JDS2107-007/simulations/.Rproj.user/8C493197/tutorial/
- JDS2107-007/simulations/.Rproj.user/8C493197/saved_source_markers
- JDS2107-007/simulations/.Rproj.user/8C493197/explorer-cache/
- JDS2107-007/simulations/.Rproj.user/8C493197/rmd-outputs
- JDS2107-007/simulations/.Rproj.user/8C493197/sources/
- JDS2107-007/simulations/.Rproj.user/8C493197/profiles-cache/
- JDS2107-007/simulations/.Rproj.user/8C493197/ctx/
- JDS2107-007/simulations/.Rproj.user/8C493197/viewer-cache/
- JDS2107-007/simulations/.Rproj.user/8C493197/presentation/
- JDS2107-007/simulations/.Rproj.user/shared/notebooks/
- JDS2107-007/simulations/RDA/Methyl/results/analysis_w_avgext18.RData
- __MACOSX/JDS2107-007/simulations/RDA/Methyl/results/._analysis_w_avgext18.RData
- JDS2107-007/simulations/RDA/Methyl/results/analysis_w_avgext25.RData
- __MACOSX/JDS2107-007/simulations/RDA/Methyl/results/._analysis_w_avgext25.RData
- JDS2107-007/simulations/RDA/Methyl/results/analysis_w_avgext9.RData
- __MACOSX/JDS2107-007/simulations/RDA/Methyl/results/._analysis_w_avgext9.RData
- JDS2107-007/simulations/RDA/Methyl/results/analysis_w_avgext44.RData
- __MACOSX/JDS2107-007/simulations/RDA/Methyl/results/._analysis_w_avgext44.RData
- JDS2107-007/simulations/RDA/Methyl/results/analysis_w_avgext46.RData
- __MACOSX/JDS2107-007/simulations/RDA/Methyl/results/._analysis_w_avgext46.RData
- JDS2107-007/simulations/RDA/Methyl/results/analysis_w_avgext27.RData
- __MACOSX/JDS2107-007/simulations/RDA/Methyl/results/._analysis_w_avgext27.RData
- JDS2107-007/simulations/RDA/Methyl/results/analysis_w_avgext23.RData
- __MACOSX/JDS2107-007/simulations/RDA/Methyl/results/._analysis_w_avgext23.RData
- JDS2107-007/simulations/RDA/Methyl/results/.DS_Store
- __MACOSX/JDS2107-007/simulations/RDA/Methyl/results/._.DS_Store
- JDS2107-007/simulations/RDA/Methyl/results/analysis_w_avgext42.RData
- __MACOSX/JDS2107-007/simulations/RDA/Methyl/results/._analysis_w_avgext42.RData
- JDS2107-007/simulations/RDA/Methyl/results/analysis_w_avgext40.RData
- __MACOSX/JDS2107-007/simulations/RDA/Methyl/results/._analysis_w_avgext40.RData
- JDS2107-007/simulations/RDA/Methyl/results/analysis_w_avgext38.RData
- __MACOSX/JDS2107-007/simulations/RDA/Methyl/results/._analysis_w_avgext38.RData
- JDS2107-007/simulations/RDA/Methyl/results/analysis_w_avgext21.RData
- __MACOSX/JDS2107-007/simulations/RDA/Methyl/results/._analysis_w_avgext21.RData
- JDS2107-007/simulations/RDA/Methyl/results/analysis_w_avgext47.RData
- __MACOSX/JDS2107-007/simulations/RDA/Methyl/results/._analysis_w_avgext47.RData
- JDS2107-007/simulations/RDA/Methyl/results/analysis_w_avgext26.RData
- __MACOSX/JDS2107-007/simulations/RDA/Methyl/results/._analysis_w_avgext26.RData
- JDS2107-007/simulations/RDA/Methyl/results/analysis_w_avgext24.RData
- __MACOSX/JDS2107-007/simulations/RDA/Methyl/results/._analysis_w_avgext24.RData
- JDS2107-007/simulations/RDA/Methyl/results/analysis_w_avgext19.RData
- __MACOSX/JDS2107-007/simulations/RDA/Methyl/results/._analysis_w_avgext19.RData
- JDS2107-007/simulations/RDA/Methyl/results/analysis_w_avgext8.RData
- __MACOSX/JDS2107-007/simulations/RDA/Methyl/results/._analysis_w_avgext8.RData
- JDS2107-007/simulations/RDA/Methyl/results/analysis_w_avgext45.RData
- __MACOSX/JDS2107-007/simulations/RDA/Methyl/results/._analysis_w_avgext45.RData
- JDS2107-007/simulations/RDA/Methyl/results/analysis_w_avgext39.RData
- __MACOSX/JDS2107-007/simulations/RDA/Methyl/results/._analysis_w_avgext39.RData
- JDS2107-007/simulations/RDA/Methyl/results/analysis_w_avgext41.RData
- __MACOSX/JDS2107-007/simulations/RDA/Methyl/results/._analysis_w_avgext41.RData
- JDS2107-007/simulations/RDA/Methyl/results/analysis_w_avgext20.RData
- __MACOSX/JDS2107-007/simulations/RDA/Methyl/results/._analysis_w_avgext20.RData
- JDS2107-007/simulations/RDA/Methyl/results/analysis_w_avgext22.RData
- __MACOSX/JDS2107-007/simulations/RDA/Methyl/results/._analysis_w_avgext22.RData
- JDS2107-007/simulations/RDA/Methyl/results/analysis_w_avgext43.RData
- __MACOSX/JDS2107-007/simulations/RDA/Methyl/results/._analysis_w_avgext43.RData
- JDS2107-007/simulations/RDA/Methyl/results/analysis_w_avgext37.RData
- __MACOSX/JDS2107-007/simulations/RDA/Methyl/results/._analysis_w_avgext37.RData
- JDS2107-007/simulations/RDA/Methyl/results/analysis_w_avgext2.RData
- __MACOSX/JDS2107-007/simulations/RDA/Methyl/results/._analysis_w_avgext2.RData
- JDS2107-007/simulations/RDA/Methyl/results/analysis_w_avgext13.RData
- __MACOSX/JDS2107-007/simulations/RDA/Methyl/results/._analysis_w_avgext13.RData
- JDS2107-007/simulations/RDA/Methyl/results/analysis_w_avgext11.RData
- __MACOSX/JDS2107-007/simulations/RDA/Methyl/results/._analysis_w_avgext11.RData
- JDS2107-007/simulations/RDA/Methyl/results/analysis_w_avgext35.RData
- __MACOSX/JDS2107-007/simulations/RDA/Methyl/results/._analysis_w_avgext35.RData
- JDS2107-007/simulations/RDA/Methyl/results/analysis_w_avgext49.RData
- __MACOSX/JDS2107-007/simulations/RDA/Methyl/results/._analysis_w_avgext49.RData
- JDS2107-007/simulations/RDA/Methyl/results/analysis_w_avgext4.RData
- __MACOSX/JDS2107-007/simulations/RDA/Methyl/results/._analysis_w_avgext4.RData
- JDS2107-007/simulations/RDA/Methyl/results/analysis_w_avgext31.RData
- __MACOSX/JDS2107-007/simulations/RDA/Methyl/results/._analysis_w_avgext31.RData
- JDS2107-007/simulations/RDA/Methyl/results/analysis_w_avgext15.RData
- __MACOSX/JDS2107-007/simulations/RDA/Methyl/results/._analysis_w_avgext15.RData
- JDS2107-007/simulations/RDA/Methyl/results/analysis_w_avgext50.RData
- __MACOSX/JDS2107-007/simulations/RDA/Methyl/results/._analysis_w_avgext50.RData
- JDS2107-007/simulations/RDA/Methyl/results/analysis_w_avgext28.RData
- __MACOSX/JDS2107-007/simulations/RDA/Methyl/results/._analysis_w_avgext28.RData
- JDS2107-007/simulations/RDA/Methyl/results/analysis_w_avgext17.RData
- __MACOSX/JDS2107-007/simulations/RDA/Methyl/results/._analysis_w_avgext17.RData
- JDS2107-007/simulations/RDA/Methyl/results/analysis_w_avgext33.RData
- __MACOSX/JDS2107-007/simulations/RDA/Methyl/results/._analysis_w_avgext33.RData
- JDS2107-007/simulations/RDA/Methyl/results/analysis_w_avgext6.RData
- __MACOSX/JDS2107-007/simulations/RDA/Methyl/results/._analysis_w_avgext6.RData
- JDS2107-007/simulations/RDA/Methyl/results/analysis_w_avgext10.RData
- __MACOSX/JDS2107-007/simulations/RDA/Methyl/results/._analysis_w_avgext10.RData
- JDS2107-007/simulations/RDA/Methyl/results/analysis_w_avgext34.RData
- __MACOSX/JDS2107-007/simulations/RDA/Methyl/results/._analysis_w_avgext34.RData
- JDS2107-007/simulations/RDA/Methyl/results/analysis_w_avgext1.RData
- __MACOSX/JDS2107-007/simulations/RDA/Methyl/results/._analysis_w_avgext1.RData
- JDS2107-007/simulations/RDA/Methyl/results/analysis_w_avgext3.RData
- __MACOSX/JDS2107-007/simulations/RDA/Methyl/results/._analysis_w_avgext3.RData
- JDS2107-007/simulations/RDA/Methyl/results/analysis_w_avgext36.RData
- __MACOSX/JDS2107-007/simulations/RDA/Methyl/results/._analysis_w_avgext36.RData
- JDS2107-007/simulations/RDA/Methyl/results/analysis_w_avgext12.RData
- __MACOSX/JDS2107-007/simulations/RDA/Methyl/results/._analysis_w_avgext12.RData
- JDS2107-007/simulations/RDA/Methyl/results/analysis_w_avgext16.RData
- __MACOSX/JDS2107-007/simulations/RDA/Methyl/results/._analysis_w_avgext16.RData
- JDS2107-007/simulations/RDA/Methyl/results/analysis_w_avgext7.RData
- __MACOSX/JDS2107-007/simulations/RDA/Methyl/results/._analysis_w_avgext7.RData
- JDS2107-007/simulations/RDA/Methyl/results/analysis_w_avgext32.RData
- __MACOSX/JDS2107-007/simulations/RDA/Methyl/results/._analysis_w_avgext32.RData
- JDS2107-007/simulations/RDA/Methyl/results/analysis_w_avgext30.RData
- __MACOSX/JDS2107-007/simulations/RDA/Methyl/results/._analysis_w_avgext30.RData
- JDS2107-007/simulations/RDA/Methyl/results/analysis_w_avgext48.RData
- __MACOSX/JDS2107-007/simulations/RDA/Methyl/results/._analysis_w_avgext48.RData
- JDS2107-007/simulations/RDA/Methyl/results/analysis_w_avgext5.RData
- __MACOSX/JDS2107-007/simulations/RDA/Methyl/results/._analysis_w_avgext5.RData
- JDS2107-007/simulations/RDA/Methyl/results/analysis_w_avgext29.RData
- __MACOSX/JDS2107-007/simulations/RDA/Methyl/results/._analysis_w_avgext29.RData
- JDS2107-007/simulations/RDA/Methyl/results/analysis_w_avgext14.RData
- __MACOSX/JDS2107-007/simulations/RDA/Methyl/results/._analysis_w_avgext14.RData
- JDS2107-007/simulations/RDA/METABRIC/results/.DS_Store
- __MACOSX/JDS2107-007/simulations/RDA/METABRIC/results/._.DS_Store
- JDS2107-007/simulations/RDA/METABRIC/results/metabric_complete_1.RData
- __MACOSX/JDS2107-007/simulations/RDA/METABRIC/results/._metabric_complete_1.RData
- JDS2107-007/simulations/.Rproj.user/8C493197/pcs/source-pane.pper
- JDS2107-007/simulations/.Rproj.user/8C493197/pcs/windowlayoutstate.pper
- JDS2107-007/simulations/.Rproj.user/8C493197/pcs/workbench-pane.pper
- JDS2107-007/simulations/.Rproj.user/8C493197/pcs/files-pane.pper
- JDS2107-007/simulations/.Rproj.user/8C493197/sources/prop/
[truncated: 71 more entries]
