# Supplementary material for: Hierarchical Ridge Regression for Incorporating Prior Information in Genomic Studies
Source: J Data Sci. Author manuscript; Available in PMC 2023 Jan 1. (PMC9581069; doi:10.6339/21-jds1030)
Supplement: Supplementary material [file NIHMS1831083-supplement-Supplementary_material.zip › JDS2107-007/simulations/code/installNecessaryPackages.R]

# Packages needed:

# Install from CRAN (skip if already installed)
install.packages("doParallel")
install.packages("xrnet")
install.packages("glmnet")
install.packages("readxl")
install.packages("tidyverse")
install.packages("randomForest")
install.packages("devtools")
install.packages("ggpubr")
install.packages("pROC")

# Install from Github
library(devtools)
devtools::install_github("ChubingZeng/xtune")
