# Supplementary material for: Hierarchical Ridge Regression for Incorporating Prior Information in Genomic Studies
Source: J Data Sci. Author manuscript; Available in PMC 2023 Jan 1. (PMC9581069; doi:10.6339/21-jds1030)
Supplement: Supplementary material [file NIHMS1831083-supplement-Supplementary_material.zip › JDS2107-007/simulations/code/simulationList.xlsx]

## Sheet: y cont, z cont
nObs	nCovs	nExt	SNR	sigmaY	rhoX	rhoZ	seed	model	notes
400	100	150	1	1	0.5	0	101	1	varying p
400	1000	150	1	1	0.5	0	102	2	varying p
400	2000	150	1	1	0.5	0	103	3	varying p
400	2000	150	1	1	0	0	104	4	varying rhoX
400	2000	150	1	1	0.25	0	105	5	varying rhoX
400	2000	150	1	1	0.5	0	106	6	varying rhoX
400	2000	150	1	1	0.5	0.25	107	7	varying rhoZ
400	2000	150	1	1	0.5	0.5	108	8	varying rhoZ
400	2000	150	1	1	0.5	0.8	109	9	varying rhoZ
400	2000	150	0.001	1	0.5	0	110	10	varying SNR
400	2000	150	0.5	1	0.5	0	111	11	varying SNR
400	2000	150	2	1	0.5	0	112	12	varying SNR
400	2000	500	1	1	0.5	0	113	13	varying q
400	2000	1000	1	1	0.5	0	114	14	varying q
400	2000	2000	1	1	0.5	0	115	15	varying q
400	2000	150	1	1	0.5	0	116	16	varying n
800	2000	150	1	1	0.5	0	117	17	varying n
1000	2000	150	1	1	0.5	0	118	18	varying n
400	2000	150	1	0.1	0.5	0	119	19	varying Y
400	2000	150	1	0.5	0.5	0	120	20	varying Y
400	2000	150	1	3	0.5	0	121	21	varying Y
400	2000	150	0.1	1	0.5	0	122	22	varying SNR
400	2000	150	0.05	1	0.5	0	123	23	varying SNR
400	2000	150	0.01	1	0.5	0	124	24	varying SNR
400	2000	150	0.001	1	0.5	0	125	25	varying SNR
400	2000	150	0.0001	1	0.5	0	126	26	varying SNR
400	100	150	0.0001	1	0.5	0	127	27	varying SNR

## Sheet: y cont, z binary
nObs	nCovs	nExt	SNR	weight	sigmaY	rhoX	rhoZ	seed	model	notes
400	400	10	1	1	1	0.5	0	201	1	varying p
400	1000	10	1	1	1	0.5	0	202	2	varying p
400	2000	10	1	1	1	0.5	0	203	3	varying p
400	2000	10	1	1	1	0.5	0	204	4	varying n
800	2000	10	1	1	1	0.5	0	205	5	varying n
1000	2000	10	1	1	1	0.5	0	206	6	varying n
400	2000	10	2	1	1	0.5	0	207	7	varying SNR
400	2000	10	0.5	1	1	0.5	0	208	8	varying SNR
400	2000	10	0.1	1	1	0.5	0	209	9	varying SNR
400	2000	10	0.001	1	1	0.5	0	210	10	varying SNR
400	2000	10	1	1	1	0.5	0	211	11	varying Y
400	2000	10	1	1	3	0.5	0	212	12	varying Y
400	2000	10	1	1	5	0.5	0	213	13	varying Y
400	2000	10	1	1	1	0.2	0	214	14	varying Y
400	2000	10	1	1	3	0.5	0	215	15	varying Y
400	2000	10	1	1	5	0.8	0	216	16	varying Y

## Sheet: y binary, z cont
nObs	nCovs	nExt	SNR	sigmaY	rhoX	rhoZ	seed	model	notes
400	400	150	1	1	0.5	0	301	1	varying p
400	1000	150	1	1	0.5	0	302	2	varying p
400	2000	150	1	1	0.5	0	303	3	varying p
400	2000	500	1	1	0.5	0	304	4	varying q
400	2000	1000	1	1	0.5	0	305	5	varying q
400	2000	2000	1	1	0.5	0	306	6	varying q
400	2000	150	1	1	0.5	0	307	7	varying n
800	2000	150	1	1	0.5	0	308	8	varying n
1000	2000	150	1	1	0.5	0	309	9	varying n
400	2000	150	0.001	1	0.5	0	310	10	varying SNR
400	2000	150	0.5	1	0.5	0	311	11	varying SNR
400	2000	150	2	1	0.5	0	312	12	varying SNR

## Sheet: Sheet2
nObs	nCovs	nExt	sigma	sigmaY	rhoX	rhoZ	seed	model	notes
400	100	150	1	1	0.5	0	101	1	varying p
400	1000	150	1	1	0.5	0	102	2	varying p
400	2000	150	1	1	0.5	0	103	3	varying p
400	100	150	3	1	0.5	0	104	4	varying p
400	1000	150	3	1	0.5	0	105	5	varying p
400	2000	150	3	1	0.5	0	106	6	varying p
