# Supplementary material for: Hierarchical Ridge Regression for Incorporating Prior Information in Genomic Studies
Source: J Data Sci. Author manuscript; Available in PMC 2023 Jan 1. (PMC9581069; doi:10.6339/21-jds1030)
Supplement: Supplementary material [file NIHMS1831083-supplement-Supplementary_material.zip › JDS2107-007/simulations/code/eval/eval_s32.R]

# Reproduces Figure 2 in the manuscript

rm(list = ls())
library(ggplot2)
library(tidyr)
library(ggpubr)

wd <- "paper_results/" # Directory to use paper results (from previous sim)
#wd <- "code/results/" 

# 1-3: Varying p
# 4-6: Varying rho x
# 7-9: Varying rho z
# 10-12: Varying SNR
# 13-15: Varying q
# 16-18: Varying n
# 19-21: Varying y

##############################
out <- numeric()
for(i in 1:3) {
  results <- readRDS(paste0(wd, "linear_supp", i, ".rds"))
  out <- c(out, results[, 7:12])
}

res <- data.frame(y = out, 
                  x = as.factor(rep(1:3, each = 3000)),
                  z = as.factor(rep(1:6, each = 500))) %>%
  mutate(z = factor(z, ordered = TRUE, 
                    levels = c(2, 3, 4, 1, 5, 6)))


p1 <- ggplot(data = res %>% dplyr::filter(z != "4"), aes(x = x, y = y, fill = z)) +
  geom_boxplot(outlier.size = -10) +
  ylab(expression(Test~~R^2)) +
  xlab(expression(p)) +
  scale_x_discrete(label = c("400", "1000", "2000")) +
  scale_fill_discrete(name = "",
                      label = c("Standard Ridge",
                                "Augmented Ridge",
                                "Two-Level Ridge",
                                "fwelnet",
                                "Random Forest")) +
  theme(legend.position = "top",
        axis.title.x = element_text(color = "black", size = 12),
        axis.title.y = element_text(color = "black", size = 12),
        axis.text.x = element_text(color = "black", size = 14),
        axis.text.y = element_text(color = "black", size = 14),
        legend.title = element_text(size = 0),
        legend.text = element_text(size = 14),
        legend.spacing.x = unit(0.5, 'cm')) 

##############################
out <- numeric()
for(i in 13:15) {
  results <- readRDS(paste0(wd, "linear_supp", i, ".rds"))
  out <- c(out, results[, 7:12])
}

res <- data.frame(y = out, 
                  x = as.factor(rep(1:3, each = 3000)),
                  z = as.factor(rep(1:6, each = 500))) %>%
  mutate(z = factor(z, ordered = TRUE, 
                    levels = c(2, 3, 4, 1, 5, 6)))


p2 <- ggplot(data = res %>% dplyr::filter(z != "4"), aes(x = x, y = y, fill = z)) +
  geom_boxplot(outlier.size = -10) +
  ylab(expression(Test~~R^2)) +
  xlab(expression(q)) +
  scale_x_discrete(label = c("500", "1000", "2000")) +
  scale_fill_discrete(name = "",
                      label = c("Standard Ridge",
                                "Augmented Ridge",
                                "Two-Level Ridge",
                                "fwelnet",
                                "Random Forest")) +
  theme(legend.position = "top",
        axis.title.x = element_text(color = "black", size = 12),
        axis.title.y = element_text(color = "black", size = 12),
        axis.text.x = element_text(color = "black", size = 14),
        axis.text.y = element_text(color = "black", size = 14),
        legend.title = element_text(size = 0),
        legend.text = element_text(size = 14),
        legend.spacing.x = unit(0.5, 'cm')) 
p2

##############################
out <- numeric()
for(i in 16:18) {
  results <- readRDS(paste0(wd, "linear_supp", i, ".rds"))
  out <- c(out, results[, 7:12])
}

res <- data.frame(y = out, 
                  x = as.factor(rep(1:3, each = 3000)),
                  z = as.factor(rep(1:6, each = 500))) %>%
  mutate(z = factor(z, ordered = TRUE, 
                    levels = c(2, 3, 4, 1, 5, 6)))


p3 <- ggplot(data = res %>% dplyr::filter(z != "4"), aes(x = x, y = y, fill = z)) +
  geom_boxplot(outlier.size = -10) +
  ylab(expression(Test~~R^2)) +
  xlab(expression(n)) +
  scale_x_discrete(label = c("400", "800", "1000")) +
  scale_fill_discrete(name = "",
                      label = c("Standard Ridge",
                                "Augmented Ridge",
                                "Two-Level Ridge",
                                "fwelnet",
                                "Random Forest")) +
  theme(legend.position = "top",
        axis.title.x = element_text(color = "black", size = 12),
        axis.title.y = element_text(color = "black", size = 12),
        axis.text.x = element_text(color = "black", size = 14),
        axis.text.y = element_text(color = "black", size = 14),
        legend.title = element_text(size = 0),
        legend.text = element_text(size = 14),
        legend.spacing.x = unit(0.5, 'cm')) 
p3

##############################
out <- numeric()
for(i in 10:12) {
  results <- readRDS(paste0(wd, "linear_supp", i, ".rds"))
  out <- c(out, results[, 7:12])
}

res <- data.frame(y = out, 
                  x = as.factor(rep(1:3, each = 3000)),
                  z = as.factor(rep(1:6, each = 500))) %>%
  mutate(z = factor(z, ordered = TRUE, 
                    levels = c(2, 3, 4, 1, 5, 6)))


p4 <- ggplot(data = res %>% dplyr::filter(z != "4"), aes(x = x, y = y, fill = z)) +
  geom_boxplot(outlier.size = -10) +
  ylab(expression(Test~~R^2)) +
  xlab(expression(SNR)) +
  scale_x_discrete(label = c("0.001", "0.5", "2")) +
  scale_fill_discrete(name = "",
                      label = c("Standard Ridge",
                                "Augmented Ridge",
                                "Two-Level Ridge",
                                "fwelnet",
                                "Random Forest")) +
  theme(legend.position = "top",
        axis.title.x = element_text(color = "black", size = 12),
        axis.title.y = element_text(color = "black", size = 12),
        axis.text.x = element_text(color = "black", size = 14),
        axis.text.y = element_text(color = "black", size = 14),
        legend.title = element_text(size = 0),
        legend.text = element_text(size = 14),
        legend.spacing.x = unit(0.5, 'cm')) 
p4


##### Put plots together
figure <- ggarrange(p1, p2, p3, p4,
                    labels = c("A", "B", "C", "D"),
                    ncol = 2, nrow = 2,
                    font.label = 12,
                    common.legend = TRUE, legend = "top")
figure
