# Supplementary material for: Hierarchical Ridge Regression for Incorporating Prior Information in Genomic Studies
Source: J Data Sci. Author manuscript; Available in PMC 2023 Jan 1. (PMC9581069; doi:10.6339/21-jds1030)
Supplement: Supplementary material [file NIHMS1831083-supplement-Supplementary_material.zip › JDS2107-007/simulations/RDA/Data/README.txt]

Contact Info: Eric S. Kawaguchi 
Please send any questions to eric.kawaguchi@med.usc.edu 

While the data is publicly available, the size of the datasets for both applications makes it infeasible to share. Please contact the author to request access to either (or both) datasets.
