# Supplementary material for: Hierarchical Ridge Regression for Incorporating Prior Information in Genomic Studies
Source: J Data Sci. Author manuscript; Available in PMC 2023 Jan 1. (PMC9581069; doi:10.6339/21-jds1030)
Supplement: Supplementary material [file NIHMS1831083-supplement-Supplementary_material.zip › JDS2107-007/simulations/RDA/METABRIC/eval.R]

rm(list = ls())
library(glmnet)
library(xrnet)
library(doParallel)
library(dplyr)
library(xtune)
library(randomForest)
library(fwelnet)
library(ggplot2)
library(pROC)

# Make sure working directory is ".../JDS2107-007/"
getwd()
sim = 1
load(paste0("RDA/METABRIC/results/metabric_complete_", sim, ".RData"))
objects()

# Table 1
roc(y.test, rr_pred) # Two level ridge
roc(y.test, drop(glm_pred)) # Standard ridge
roc(y.test, drop(aug_pred)) # Augmented Ridge
roc(y.test, drop(fwelnet_pred)) # Feature-weighted elastic net
roc(y.test, xtune_pred) # xtune
